# Supplementary material for: Social determinants of health and clinical outcomes among patients with atrial fibrillation: evidence from a global federated health research network
Source: QJM. 2023 Dec 7;117(5):353–9. doi: 10.1093/qjmed/hcad275 (PMC11150002; doi:10.1093/qjmed/hcad275)
Supplement: hcad275_Supplementary_Data [file hcad275_supplementary_data.zip]

Archive with 2 entries (2 files):
- List of Abbrevation.docx
- Supplementary data.docx
